# Supplementary material for: Delaying rewards has greater effect on altruism when the beneficiary is socially distant
Source: PLoS One. 2017 Feb 14;12(2):e0170387. doi: 10.1371/journal.pone.0170387 (PMC5308811; doi:10.1371/journal.pone.0170387)
Supplement: S1 File — (TXT) [file pone.0170387.s001.txt]

Data description (relevant variables only):

"sex" = sex of participant (1=female)
"type" = reward amount (1=small reward)

"seria1. - ...", "seria2. - ...", "seria5. - " - subjective value of reward for succesive positions on social distance dimension (person no. 1, no. 5, ... no. 100)
"P1", "P2"... "P4"  - delay (immidiately, tomorrow, ...5 years)
