# Supplementary material for: Delaying rewards has greater effect on altruism when the beneficiary is socially distant
Source: PLoS One. 2017 Feb 14;12(2):e0170387. doi: 10.1371/journal.pone.0170387 (PMC5308811; doi:10.1371/journal.pone.0170387)
Supplement: S2 File — (TXT) [file pone.0170387.s002.txt]

Task version	type	sex	age	needs	needs time	Seria1. - P1	Seria1. - P2	Seria1. - P3	Seria1. - P4	Seria2 - P1	Seria2 - P2	Seria2 - P3	Seria2 - P4	Seria3 - P1	Seria3 - P2	Seria3 - P3	Seria3 - P4	Seria4 - P1	Seria4 - P2	Seria4 - P3	Seria4 - P4	Seria5 - P1	Seria5 - P2	Seria5 - P3	Seria5 - P4	Instruction reading time
4	1	1	21	50	42261	892	892	892	892	794	808	696	766	682	528	598	500	148	148	120	302	36	36	36	288	70762
4	1	2	22	100	138311	850	850	850	850	836	836	836	836	654	682	654	654	50	8	8	8	8	8	8	8	41964
1	1	2	24	100	23453	794	808	752	598	640	640	598	486	92	134	92	120	50	50	50	36	22	22	22	22	59531
2	1	1	21	90	19813	106	794	850	458	428	400	302	218	22	22	64	36	8	8	8	8	92	22	22	36	42604
1	2	2	22	69	20810	58516	28984	30078	38828	21328	19140	19140	11484	9296	3828	1640	1640	546	546	546	546	546	546	546	546	51480
3	1	1	20	90	16131	106	892	892	556	500	442	218	486	176	148	162	106	22	50	50	22	22	22	22	22	41029
5	1	1	19	60	23588	892	808	850	878	486	500	682	794	218	204	204	106	204	106	106	204	8	8	8	8	43415
5	1	2	23	60	29453	892	892	892	892	696	696	696	696	500	500	500	500	106	106	106	106	50	50	50	50	79498
4	1	1	22	60	36723	428	218	414	400	106	330	218	414	106	106	204	204	176	106	190	316	36	50	50	106	59468
4	1	2	22	70	14493	892	878	682	850	794	794	794	892	442	400	302	458	22	50	50	106	8	8	106	850	38548
2	2	1	21	80	6115	61796	66172	69454	16954	66172	61796	61796	61796	3828	8204	7110	8204	8204	8204	1640	3828	546	546	546	546	1700
2	2	2	26	70	19157	34454	34454	69454	69454	3828	3828	69454	69454	546	546	546	546	546	546	546	546	546	546	546	546	57470
5	2	2	23	100	6468	69454	69454	69454	69454	69454	69454	69454	69454	69454	69454	69454	69454	69454	69454	69454	69454	69454	69454	69454	69454	1484
5	2	1	21	90	21138	69454	69454	69454	69454	69454	69454	69454	69454	69454	69454	69454	69454	69454	69454	69454	69454	69454	69454	69454	69454	29780
3	2	1	21	20	30186	26796	18046	22422	34454	11484	10390	11484	20234	546	3828	1640	3828	546	546	546	546	546	546	546	546	67674
3	2	2	23	78	16723	14766	14766	14766	14766	8204	8204	8204	8204	546	546	546	546	546	546	546	546	546	546	546	546	25007
2	1	2	22	90	94084	892	892	892	822	808	850	850	302	850	822	766	682	486	458	274	148	176	682	302	190	68422
2	1	1	20	95	28392	892	892	892	892	724	724	766	794	640	640	696	794	288	288	358	584	190	162	288	372	74194
4	1	2	20	60	361360	892	892	892	892	442	836	892	892	442	442	442	442	442	442	682	442	22	36	50	892	364933
4	1	1	19	70	19890	892	892	892	892	892	892	892	892	794	794	794	794	204	204	232	400	50	50	106	204	7114
4	1	1	30	50	17735	892	892	892	892	458	556	696	696	218	232	302	274	36	36	50	190	22	36	50	50	46343
4	1	2	22	50	19141	892	892	892	892	8	8	8	8	8	8	8	8	8	8	8	8	8	8	8	8	30047
5	2	1	20	50	24359	39922	39922	15860	16954	13672	9296	14766	16954	1640	1640	546	3828	1640	1640	546	3828	546	3828	2734	7110	44516
5	2	2	20	69	30985	69454	60704	59610	59610	59610	59610	36640	43204	546	546	35546	46484	23516	35546	36640	36640	3828	8204	13672	8204	66375
1	1	1	20	80	26422	892	892	892	892	514	442	682	794	458	218	486	682	302	458	458	458	106	148	106	106	61609
1	1	2	23	75	44679	892	892	892	892	176	176	176	176	106	106	106	106	8	8	8	8	8	8	8	8	86768
4	2	2	24	60	51589	546	546	3828	4922	69454	69454	69454	49766	4922	2734	2734	546	8204	8204	4922	35546	546	546	2734	8204	53773
4	2	1	24	100	20685	34454	30078	35546	43204	39922	35546	35546	35546	35546	35546	35546	19140	546	546	546	546	546	546	546	546	51184
3	1	2	21	60	35022	892	892	892	892	458	458	458	570	458	458	458	8	458	458	442	8	8	8	8	8	40623
3	1	1	21	50	74959	442	556	654	892	486	486	472	372	442	442	428	400	442	428	386	232	288	400	386	92	97001
1	1	2	19	70	25453	780	780	878	892	794	850	696	892	428	794	794	850	428	696	892	878	106	794	794	878	70750
1	1	1	20	71	22406	598	598	514	400	400	500	458	414	204	148	148	134	458	78	64	64	50	64	64	64	91484
1	2	1	20	75	26250	53046	62890	68360	65078	44296	39922	18046	15860	3828	1640	3828	3828	546	546	546	546	546	546	546	546	71391
1	2	2	20	85	48049	13672	12578	11484	35546	7110	7110	7110	13672	546	546	546	7110	546	546	546	7110	546	546	546	2734	98187
2	2	1	23	40	35755	8204	69454	62890	68360	48672	45390	45390	45390	28984	3828	3828	35546	546	546	546	546	546	546	2734	546	67767
2	2	2	23	50	104240	68360	68360	66172	66172	31172	28984	28984	28984	3828	21328	27890	23516	10390	10390	11484	11484	3828	7110	11484	11484	1794
2	1	1	21	0	17644	442	442	442	218	106	190	288	316	78	92	36	22	22	22	8	8	22	22	22	8	59077
2	1	2	23	50	18767	668	752	822	542	414	386	218	218	218	218	106	232	92	106	106	106	92	78	64	8	36115
5	1	1	20	75	47954	682	850	386	556	682	682	696	794	106	50	92	22	8	22	50	22	8	8	22	64	202364
5	1	2	19	90	34851	682	682	738	232	78	682	316	682	92	92	120	8	50	50	8	8	50	50	50	8	56566
5	1	1	27	70	29453	892	892	892	400	892	892	892	400	204	204	204	598	106	106	204	400	106	106	190	330	48157
5	1	2	30	50	28252	892	794	864	822	738	794	794	850	682	794	794	794	794	794	696	682	640	710	738	752	32683
2	1	2	25	50	33797	892	892	892	892	668	682	850	696	50	92	64	106	8	8	8	8	8	8	8	8	41828
2	1	1	20	75	32656	850	864	878	850	794	794	752	892	598	682	542	486	288	302	302	106	36	8	8	8	71532
4	2	2	20	90	46879	56328	56328	63984	56328	48672	51954	48672	46484	35546	48672	44296	44296	13672	12578	11484	12578	3828	3828	3828	8204	40327
4	2	1	23	75	18969	69454	69454	69454	69454	20234	20234	20234	35546	7110	7110	7110	7110	546	3828	3828	9296	3828	3828	3828	3828	24734
5	2	1	21	80	29594	34454	16954	16954	3828	3828	3828	3828	3828	1640	1640	1640	1640	1640	1640	1640	1640	1640	1640	1640	3828	39406
5	2	2	26	75	41750	69454	69454	69454	69454	11484	11484	10390	16954	3828	3828	4922	8204	546	546	1640	3828	1640	546	3828	3828	33578
2	2	1	19	80	12324	69454	69454	69454	1640	43204	51954	68360	34454	546	546	53046	35546	546	546	546	53046	546	546	546	53046	23946
2	2	2	20	75	25646	69454	66172	66172	66172	46484	66172	66172	61796	48672	44296	61796	53046	546	26796	53046	48672	61796	53046	61796	61796	5850
1	1	2	20	90	35038	106	78	148	500	36	50	176	514	22	36	92	204	8	8	22	50	8	8	8	8	28174
1	1	1	21	100	25958	500	626	500	514	218	542	542	528	22	106	106	176	22	22	50	106	22	22	22	22	48765
3	1	1	23	60	22183	204	204	204	302	78	64	64	64	8	8	8	8	8	8	8	8	8	8	8	8	38438
3	1	2	24	40	25584	514	626	556	682	414	442	428	442	176	176	246	302	92	78	232	204	50	36	64	134	36395
2	2	2	23	70	31637	546	3828	69454	63984	546	546	546	546	546	546	546	546	546	546	546	546	546	546	546	546	3791
2	2	1	22	80	21590	61796	46484	46484	39922	546	546	44296	546	546	546	44296	35546	546	546	546	546	546	546	546	546	47689
5	2	2	28	50	108483	14766	13672	13672	16954	3828	3828	3828	3828	3828	7110	3828	7110	1640	1640	3828	6016	546	546	546	546	94802
5	2	1	22	80	28673	16954	21328	23516	2734	546	546	546	546	546	546	546	546	546	546	546	546	546	546	546	546	55786
3	2	1	23	70	13151	69454	69454	69454	69454	63984	60704	60704	51954	59610	59610	60704	61796	546	546	546	546	546	546	546	546	47705
3	2	2	25	90	4322	66172	54140	60704	60704	54140	54140	68360	55234	27890	63984	63984	3828	10390	10390	16954	15860	9296	3828	2734	1640	998
5	1	1	22	60	10639	190	232	288	612	134	176	134	892	8	22	106	344	176	106	106	204	148	64	176	514	17847
5	1	2	25	100	18393	232	204	458	458	176	176	176	190	176	134	176	218	120	106	92	176	106	120	120	344	40903
1	1	1	21	10	19079	808	808	822	808	372	598	358	218	106	106	106	106	50	22	106	218	8	8	8	8	34320
1	1	2	22	40	6224	50	50	232	288	106	50	232	204	22	50	50	106	8	50	50	50	8	8	8	50	1357
1	1	1	20	98	26723	668	640	668	442	302	400	400	288	8	8	22	8	8	8	8	8	8	8	8	8	48703
1	1	2	21	75	62385	892	892	892	556	892	892	892	654	218	794	640	386	8	8	794	22	458	428	400	106	74865
3	1	2	19	80	80797	836	892	892	892	710	766	400	344	92	92	92	190	36	36	92	106	22	36	22	92	45515
3	1	1	19	75	42390	640	612	442	850	218	190	162	204	106	92	190	218	8	22	8	50	8	8	8	50	54828
4	2	2	20	70	33540	69454	66172	66172	68360	32266	58516	59610	65078	8204	56328	66172	61796	546	546	12578	53046	546	2734	3828	1640	46567
4	2	1	21	80	38392	69454	69454	69454	3828	19140	19140	20234	20234	546	546	546	546	546	546	546	546	546	546	546	546	53509
5	2	1	25	60	24897	55234	55234	55234	55234	9296	35546	35546	35546	546	546	546	546	546	546	546	546	546	546	546	546	41667
5	2	2	20	50	8222	61796	61796	61796	69454	59610	66172	61796	59610	55234	55234	55234	55234	39922	39922	39922	39922	57422	35546	34454	39922	10078
1	1	1	20	70	29827	892	892	892	794	50	50	50	8	8	8	8	8	8	8	8	8	8	8	8	8	63461
1	1	2	21	15	23603	724	710	724	808	190	92	92	316	8	8	22	50	8	8	8	22	8	8	8	8	58781
1	2	1	21	60	31797	69454	66172	53046	34454	61796	62890	61796	61796	546	3828	1640	1640	546	546	546	546	546	546	546	546	67969
1	2	2	20	85	57375	39922	39922	39922	39922	39922	39922	39922	26796	8204	15860	12578	12578	546	546	546	546	546	546	546	546	40219
3	1	1	21	50	22963	794	808	724	682	682	612	696	442	232	246	400	106	50	92	92	22	22	36	50	50	69342
3	1	2	24	40	49515	696	696	442	822	598	584	696	696	92	92	92	92	36	50	50	204	8	8	8	8	70638
5	1	1	21	70	7239	22	794	22	218	106	218	218	344	176	458	288	106	120	36	22	682	22	36	22	22	19609
5	1	2	24	90	19266	780	808	724	500	106	458	794	682	204	22	106	106	50	106	106	218	8	8	8	218	45849
1	2	1	20	40	29469	48672	43204	46484	47578	53046	47578	47578	58516	55234	55234	55234	54140	56328	56328	56328	56328	56328	56328	57422	57422	2078
1	2	2	26	65	21610	25704	51954	546	69454	15860	14766	7110	25704	18046	54140	37734	23516	18046	31172	13672	546	34454	16954	546	69454	12891
4	2	2	20	60	48656	69454	69454	69454	58516	69454	69454	68360	58516	9296	9296	9296	7110	546	546	1640	1640	546	546	546	546	80125
4	2	1	20	50	66031	68360	68360	34454	60704	65078	65078	51954	49766	1640	1640	2734	3828	546	546	546	1640	546	546	546	1640	63594
1	1	2	24	75	21715	458	458	106	106	50	92	92	64	22	8	8	36	36	8	36	64	8	8	8	8	65848
1	1	1	30	90	50919	892	892	892	892	218	794	808	794	190	120	106	204	50	204	204	218	106	176	176	204	110309
1	1	2	30	50	62073	892	892	892	794	486	472	458	486	288	344	372	400	92	106	106	176	50	92	92	176	26645
1	1	1	22	80	29078	878	822	878	752	500	612	556	414	204	204	204	274	36	36	50	78	22	22	22	22	39812
2	1	2	19	75	22562	892	892	892	892	176	176	190	696	50	64	106	106	8	8	8	8	8	8	8	22	57172
2	1	1	21	100	15688	302	302	232	414	204	218	204	400	106	106	176	176	36	50	78	106	36	36	50	120	65563
4	1	2	20	90	16703	556	556	892	864	218	218	218	442	92	106	92	176	8	22	64	892	8	8	8	8	46500
4	1	1	19	80	23516	500	528	542	542	500	500	500	500	458	458	458	472	8	8	8	92	8	8	8	50	77375
2	1	1	26	80	24882	808	794	808	794	696	696	696	500	302	302	302	176	50	120	64	8	8	8	8	8	56878
2	1	2	23	87	29984	794	500	612	794	232	204	204	302	204	190	218	344	190	232	176	64	8	8	8	8	61059
3	1	1	23	30	39610	442	500	668	808	204	204	218	218	92	106	92	106	92	92	92	204	50	50	50	106	53906
3	1	2	26	55	26250	892	892	892	892	120	92	92	106	176	232	92	134	22	64	50	64	36	36	36	36	16984
3	1	1	21	80	30639	794	892	892	232	64	64	64	106	64	64	92	64	22	8	8	36	8	8	8	8	106596
3	1	2	22	60	13323	710	794	794	822	486	570	486	682	8	8	8	36	8	8	8	36	8	8	36	36	1669
5	1	1	24	10	18172	892	892	892	892	892	892	892	892	106	106	106	218	50	50	50	106	8	8	8	106	3047
5	1	2	25	30	82813	766	752	752	752	682	696	696	696	204	458	204	204	204	204	204	106	232	204	204	204	65515
1	2	2	23	90	21375	59610	59610	45390	69454	53046	54140	58516	63984	38828	38828	53046	56328	13672	11484	11484	37734	546	546	546	546	34172
2	2	2	25	75	36031	69454	69454	69454	69454	12578	14766	14766	14766	546	546	546	546	546	546	546	546	546	546	546	546	44046
3	2	1	23	60	27734	56328	56328	56328	54140	38828	53046	36640	35546	13672	13672	11484	7110	3828	4922	3828	3828	546	546	546	546	49750
3	2	1	23	80	19609	30078	69454	16954	66172	4922	3828	4922	4922	546	546	546	10390	546	546	546	20234	546	546	546	9296	50219
3	2	2	20	33	43078	69454	69454	69454	63984	23516	23516	21328	546	546	1640	1640	1640	546	546	546	546	546	546	546	546	42219
4	2	1	24	90	19812	69454	69454	69454	61796	56328	62890	53046	37734	36640	36640	35546	35546	1640	1640	1640	546	546	546	546	546	39640
3	2	1	24	30	27938	15860	8204	8204	15860	9296	3828	8204	15860	546	1640	1640	8204	1640	1640	1640	3828	546	546	546	1640	52766
1	2	2	23	80	26406	67266	7110	65078	57422	1640	33360	8204	12578	3828	1640	1640	1640	1640	1640	4922	1640	546	546	546	1640	79266
2	2	2	19	80	28125	546	546	546	546	546	546	546	546	546	546	546	546	546	546	546	546	546	546	546	546	54172
3	2	2	20	75	25094	69454	69454	69454	69454	55234	49766	50860	61796	59610	47578	49766	49766	30078	49766	30078	49766	20234	20234	20234	20234	49860
4	2	2	25	50	25250	68360	69454	69454	53046	53046	53046	53046	35546	19140	16954	18046	546	2734	546	546	1640	546	546	546	546	43219
5	2	1	24	60	32469	3828	51954	61796	66172	546	546	1640	3828	546	546	546	1640	546	546	546	1640	546	546	546	1640	44922
1	2	1	23	70	16671	34454	49766	57422	69454	37734	25704	20234	12578	546	1640	18046	35546	9296	546	546	546	546	546	546	546	47797
2	2	1	20	75	24516	69454	69454	3828	16954	69454	69454	34454	16954	35546	51954	18046	44296	69454	3828	546	9296	35546	36640	32266	546	33719
4	2	1	21	75	18797	60704	59610	65078	63984	39922	45390	45390	42110	4922	23516	39922	55234	546	546	546	15860	546	1640	546	11484	49984
1	2	2	24	65	23172	16954	12578	15860	4922	3828	2734	2734	546	546	546	546	546	546	546	546	546	546	546	546	546	53016
5	2	1	23	65	22625	69454	69454	69454	69454	68360	59610	44296	37734	8204	69454	61796	61796	546	546	546	546	1640	8204	69454	546	45609
1	1	1	21	80	23078	892	892	892	794	892	892	892	752	344	344	344	148	92	120	78	50	50	50	22	22	40328
3	1	2	21	75	41172	892	892	892	892	892	892	892	892	892	892	892	892	458	36	36	36	50	176	190	190	64500
4	1	1	24	100	14140	626	864	864	892	696	724	752	836	106	106	218	528	64	162	442	162	50	148	148	148	29297
5	1	1	19	65	41438	892	892	766	780	8	8	8	8	8	8	8	8	8	8	8	92	8	8	8	8	72421
1	1	1	23	50	38344	794	766	738	794	682	612	598	584	486	500	500	570	176	176	204	218	92	106	120	218	35125
1	2	1	23	90	22750	69454	69454	69454	66172	66172	65078	59610	49766	14766	14766	14766	14766	1640	3828	4922	7110	1640	1640	1640	3828	58406
2	2	1	23	90	19313	69454	69454	69454	34454	28984	13672	18046	35546	2734	1640	2734	1640	2734	2734	2734	2734	1640	2734	2734	546	41656
3	2	1	25	70	32922	53046	53046	53046	36640	37734	42110	37734	546	9296	9296	8204	546	546	546	546	546	546	546	546	546	54984
4	2	2	24	90	20531	69454	69454	68360	61796	7110	3828	3828	3828	546	546	546	8204	546	546	546	3828	546	546	546	546	67250	16	2014-11-26 11:58	5	2	1	22	40	30360	69454	69454	69454	25704	69454	69454	69454	69454	7110	7110	7110	7110	1640	1640	1640
1	2	1	24	80	21078	49766	49766	49766	49766	45390	44296	39922	20234	20234	20234	20234	3828	1640	3828	2734	1640	546	546	546	546	74937
2	2	1	21	80	20328	69454	69454	69454	69454	1640	2734	2734	4922	1640	1640	546	2734	546	546	546	546	546	546	546	546	51625
3	2	1	23	70	25265	33360	15860	30078	49766	8204	14766	20234	30078	1640	1640	1640	3828	546	546	1640	3828	546	546	1640	3828	44719
4	2	1	21	40	41171	34454	68360	15860	67266	51954	546	51954	53046	16954	7110	546	12578	10390	546	3828	66172	546	1640	2734	65078	90781
5	2	2	24	20	19438	65078	65078	62890	61796	23516	18046	4922	8204	546	546	546	546	546	546	546	546	546	546	546	546	40187
3	2	1	19	90	86391	12578	13672	13672	15860	7110	7110	7110	8204	4922	4922	6016	7110	2734	2734	3828	4922	546	546	546	1640	56187
2	2	2	20	65	28313	34454	35546	34454	56328	57422	39922	53046	39922	10390	10390	10390	57422	3828	2734	2734	7110	546	546	1640	7110	62172
2	1	2	19	100	21188	892	892	892	892	400	570	696	892	556	668	668	878	428	442	668	808	500	442	414	442	55860
2	1	1	21	95	41672	892	892	892	836	442	442	442	442	414	414	414	414	400	400	400	400	358	358	344	372	75343
3	1	1	24	75	14890	836	836	836	836	794	794	794	794	696	696	696	696	528	528	500	500	458	458	458	204	36844
4	1	2	22	70	42844	892	892	892	892	22	106	106	162	8	36	106	162	8	8	8	8	8	8	8	8	38922
5	1	2	19	80	15219	556	542	556	556	400	316	386	386	288	288	288	400	204	204	204	204	148	148	148	162	40172
1	1	1	19	60	32136	176	176	176	204	176	134	134	204	22	22	36	50	8	8	8	8	8	8	8	8	71979
2	1	1	19	80	24102	850	892	794	850	668	682	794	892	472	682	794	794	176	682	458	682	50	92	176	106	51699
3	1	1	19	100	23634	794	724	696	822	738	710	794	794	106	106	190	218	50	106	176	400	8	8	22	106	43368
4	1	1	19	85	24102	400	428	442	892	218	302	400	232	36	64	64	120	36	36	22	120	22	22	22	22	53493
5	1	1	19	100	26536	878	878	892	892	696	696	724	724	584	584	598	626	458	486	682	472	400	414	486	696	55038
1	2	1	19	70	17940	33360	27890	32266	16954	3828	31172	24610	1640	8204	1640	2734	546	546	16954	546	546	2734	3828	3828	546	35272
1	1	2	19	75	25694	850	850	752	696	864	864	822	822	752	738	696	682	682	626	682	500	654	654	500	458	66285
2	2	1	21	30	25163	34454	34454	34454	34454	34454	16954	16954	26796	1640	1640	1640	1640	546	546	1640	3828	546	546	1640	1640	47456
3	2	1	19	90	25085	69454	69454	69454	69454	69454	69454	69454	68360	62890	60704	60704	66172	33360	61796	61796	61796	3828	8204	66172	35546	59140
4	2	1	19	70	16879	69454	69454	69454	69454	61796	53046	61796	66172	546	546	546	546	546	546	546	53046	546	546	546	35546	47923
5	2	2	24	50	20545	53046	61796	61796	61796	45390	53046	53046	39922	45390	41016	53046	44296	41016	53046	44296	41016	61796	61796	53046	53046	25709
2	1	2	19	80	23276	878	878	892	892	106	106	878	892	50	106	850	850	8	8	8	8	8	8	8	8	70730
3	1	1	19	20	40576	878	892	892	878	8	8	8	8	8	8	8	92	8	8	8	92	8	8	8	8	78343
4	1	2	21	70	37237	892	892	892	892	724	780	780	892	218	218	218	218	204	204	218	8	92	50	190	218	62650
5	1	2	22	87	23588	892	892	892	892	892	892	892	892	682	682	682	682	458	458	458	458	8	50	50	176	71964
1	2	2	22	60	27924	59610	59610	66172	69454	61796	58516	61796	59610	39922	38828	53046	55234	4922	3828	8204	10390	3828	7110	3828	8204	55614
2	2	2	30	70	24960	69454	69454	69454	53046	53046	53046	66172	66172	37734	35546	35546	61796	18046	1640	9296	44296	546	546	8204	18046	35615
3	2	2	21	100	13774	30078	30078	30078	30078	35546	37734	46484	58516	34454	33360	31172	34454	31172	31172	28984	30078	8204	19140	20234	20234	41886
4	2	2	21	70	25194	31172	34454	34454	34454	21328	16954	26796	30078	10390	10390	10390	16954	3828	4922	3828	8204	546	546	546	3828	41309
5	2	2	21	35	18658	69454	69454	69454	43204	69454	69454	54140	41016	42110	46484	39922	13672	3828	26796	18046	3828	23516	25704	12578	1640	43009
1	1	2	21	70	34507	92	106	50	218	22	50	50	50	50	50	50	106	8	8	8	22	8	8	8	50	58391
2	1	2	21	30	22714	696	808	808	724	514	514	514	682	204	204	204	218	50	92	106	106	8	8	50	92	48688
3	1	1	20	80	14243	442	442	892	892	892	892	864	892	442	414	892	892	442	458	794	724	442	442	668	878	13790
[truncated: 6 more columns]
